# Supplementary material for: Assessment of knowledge and practices regarding taeniasis and cysticercosis in Pak Chong, Nakhon Ratchasima, Thailand: A cross-sectional study
Source: PLoS One. 2024 Jul 15;19(7):e0307240. doi: 10.1371/journal.pone.0307240 (PMC11249257; doi:10.1371/journal.pone.0307240)
Supplement: S1 Data — (CSV) [file pone.0307240.s001.csv]

ID	Gender	Age	Religion	Education	Average monthly income	Occupation	Subdistrict	Water consumption	Pig farmers	Number of pigs	Pig farming system	Source of pigs	Source of food for pigs	Source of water for pigs	Aim to raising pigs	Slaughterhouse in your own area	K1	K2	K3	K4	K5	K6	K7	K8	K9	K10	K11	K12	K13	K14	K15	K16	K17	K18	K19	K20	K21	K22	A1	A2	A3	A4	A5	A6	A7	P1	P2	P3	P4
1	2	51	1	2	30000	3	1	1	1								0	1	1	0	1	0	1	0	0	0	1	0	0	1	0	1	0	0	0	1	0	0	5	5	1	5	5	5	5	3	5	5	5
2	1	52	1	2	12000	3	1	1	1								0	0	1	0	1	1	1	0	0	1	1	1	1	1	0	1	0	0	1	1	1	1	5	5	3	5	5	5	5	3	5	5	5
3	2	55	1	2	3000	1	1	1	1								1	0	1	0	1	0	1	0	0	1	1	1	1	1	0	1	0	0	1	1	1	1	5	5	5	5	5	5	5	2	5	5	5
4	1	60	1	2	15000	3	1	1	1								1	0	1	1	0	0	0	1	1	1	1	0	1	1	1	0	1	0	1	0	1	0	3	2	1	5	4	5	5	2	5	5	3
5	1	59	1	2	9000	3	1	1	1								0	1	1	0	1	1	1	1	1	1	1	1	1	1	0	1	0	0	0	1	0	0	1	2	4	5	4	2	4	1	1	5	1
6	2	54	1	2	15000	3	1	1	1								1	1	1	1	1	0	1	1	1	1	1	0	0	1	0	1	0	0	0	1	1	0	5	3	4	5	4	5	5	4	4	5	4
7	2	34	1	2	10000	3	1	1	1								1	0	1	1	0	0	0	1	1	0	1	0	0	0	1	0	1	0	0	1	0	0	5	1	1	5	3	5	5	5	5	5	5
8	1	59	1	2	9000	3	1	1	1								1	0	0	0	0	0	0	1	1	0	0	0	0	0	1	0	1	1	0	1	0	0	5	1	5	5	1	5	5	5	5	5	5
9	2	55	1	2	12000	3	1	1	1								1	1	1	1	1	0	1	1	1	1	1	1	0	1	0	1	0	0	1	1	1	1	5	5	3	5	1	5	5	3	5	5	5
10	1	39	1	2	30000	3	1	1	1								1	0	1	1	0	0	0	1	1	0	0	0	0	0	1	0	1	1	0	0	1	0	5	1	1	5	3	5	5	5	5	5	5
11	1	50	1	2	15000	3	1	1	1								1	0	1	1	1	0	1	1	1	1	1	0	0	1	0	1	0	0	1	1	1	0	5	5	4	5	1	5	5	3	5	5	5
12	2	48	1	2	12000	3	1	1	1								0	0	1	1	0	1	0	0	0	0	1	0	0	0	0	0	0	0	0	0	0	0	4	2	4	5	5	5	5	4	5	5	3
13	1	45	1	2	20000	3	1	1	1								1	1	1	1	0	0	0	1	1	1	1	0	0	0	0	0	1	0	0	1	1	0	5	5	4	5	3	5	5	4	5	5	5
14	1	41	1	2	15000	2	1	1	1								1	1	1	1	0	0	0	1	1	1	1	0	0	0	0	0	1	0	0	1	1	0	5	5	4	5	3	5	5	3	5	5	5
15	2	35	1	2	2000	3	1	1	1								0	0	0	0	0	0	0	0	0	0	1	0	0	0	0	0	0	0	0	1	0	0	5	1	2	5	1	5	5	5	5	1	5
16	1	57	1	2	5000	3	1	1	1								0	0	1	1	1	1	1	0	1	1	1	1	1	1	0	1	0	0	1	1	0	1	3	3	3	3	3	3	3	4	4	2	4
17	2	27	1	2	9000	3	6	1	1								0	0	1	1	1	0	1	0	1	1	1	1	0	1	0	1	0	0	0	1	1	0	5	5	2	5	5	5	5	4	3	5	3
18	1	60	1	2	25000	3	6	1	1								0	0	1	1	1	0	1	1	1	1	1	1	0	1	0	1	0	0	0	1	1	0	5	5	3	5	5	5	5	4	5	5	5
19	2	25	1	2	15000	1	6	1	1								1	0	1	0	1	1	1	1	1	1	1	1	0	1	0	1	1	0	0	1	1	0	5	5	1	5	5	5	5	4	5	5	5
20	1	52	1	2	9000	3	6	1	1								0	1	0	1	1	1	0	0	1	0	0	0	0	1	1	1	0	0	0	0	1	0	4	5	1	5	4	5	5	4	4	5	4
21	1	28	1	2	8000	3	6	1	2	2	1	2	2	1	2	1	0	1	0	1	0	0	1	0	1	1	1	0	0	1	1	0	0	0	0	1	0	0	5	5	1	5	1	5	5	4	5	5	5
22	1	48	1	2	10000	3	6	1	1								0	0	0	0	1	0	1	0	1	1	1	1	1	1	1	0	0	1	1	1	0	1	5	5	4	5	1	5	5	3	5	5	5
23	1	30	1	2	15000	1	6	1	1								1	0	0	1	0	0	0	0	0	1	1	0	0	1	0	0	0	0	0	0	0	0	4	3	1	5	3	5	5	5	5	5	5
24	1	47	1	2	32000	3	6	1	1								0	0	1	0	0	0	0	0	1	1	1	0	1	1	0	0	1	0	0	1	0	0	4	5	1	5	1	5	5	3	5	5	5
25	1	53	1	2	16000	1	6	1	1								1	0	0	1	0	0	0	0	0	1	1	1	0	1	0	0	0	0	0	1	0	0	5	3	3	5	5	5	5	3	5	5	5
26	1	59	1	2	20000	3	6	1	1								0	0	1	1	1	1	1	0	1	1	1	1	0	1	0	1	0	0	0	1	1	0	5	5	2	5	5	5	5	4	5	5	5
27	2	62	1	2	20000	3	6	1	1								0	0	1	1	1	1	1	0	0	1	1	1	0	1	0	1	0	0	0	1	1	0	5	5	2	5	5	5	5	4	5	5	2
28	1	40	1	2	9000	3	6	1	1								0	0	1	1	1	0	1	0	1	1	1	1	0	1	0	1	0	0	0	1	1	0	5	5	2	5	5	5	5	4	5	5	3
29	1	32	1	3	25000	3	6	1	1								1	0	1	1	1	0	1	1	1	0	1	0	0	0	0	0	0	0	0	1	0	0	5	2	5	5	5	5	5	5	5	5	3
30	2	41	1	2	15000	3	6	1	1								1	0	1	0	0	0	0	0	0	1	1	0	0	0	0	0	0	0	0	0	0	0	4	3	1	5	3	5	5	5	5	4	5
31	1	48	1	2	15000	1	6	1	1								1	0	1	0	1	1	0	1	1	1	0	0	0	1	0	1	0	0	0	1	0	0	5	5	2	5	5	5	5	3	5	5	5
32	1	48	1	2	10000	3	7	1	1								1	1	1	1	0	0	1	0	0	0	1	1	0	0	1	1	1	0	0	0	1	0	4	3	2	3	5	5	5	5	5	5	5
33	2	38	1	2	9000	3	7	1	1								0	0	1	0	0	0	0	0	0	0	1	0	1	0	0	0	0	0	0	0	0	0	5	4	2	5	3	4	4	3	5	5	4
34	2	22	1	2	15000	3	7	1	1								1	1	1	1	1	0	1	1	1	0	1	0	0	1	0	1	0	0	0	1	0	0	4	2	4	5	1	5	5	2	5	4	5
35	1	40	1	2	10000	3	7	1	1								1	1	1	1	1	0	1	1	1	0	1	0	0	1	0	1	0	0	0	1	0	0	4	2	4	5	1	5	5	3	5	4	5
36	1	62	1	1	6000	1	7	2	1								1	1	1	1	1	0	1	1	1	0	1	0	0	1	0	1	0	0	0	1	0	0	4	2	4	5	1	5	5	3	5	4	5
37	2	44	1	2	15000	3	7	1	1								1	1	1	1	1	0	1	1	1	0	1	0	0	1	0	1	0	0	0	1	0	0	4	2	4	5	1	5	5	3	5	4	5
38	1	20	1	2	8000	1	7	1	1								1	1	1	1	1	0	1	1	1	0	1	0	0	1	0	1	0	0	0	1	0	0	4	2	4	5	1	5	5	3	5	4	5
39	2	21	1	2	10000	3	7	1	1								0	0	1	1	0	0	0	0	0	0	1	0	0	1	0	0	0	0	0	1	0	0	2	3	1	5	4	3	5	3	5	5	4
40	2	44	1	2	10000	3	7	1	1								0	0	1	1	0	0	0	0	0	0	1	0	0	1	0	0	0	0	0	1	0	0	2	3	1	5	4	3	5	3	5	5	4
41	1	40	1	2	9500	3	7	1	1								0	0	1	0	0	0	0	0	0	0	1	0	1	0	0	0	0	0	0	0	0	0	5	4	2	5	3	4	4	3	5	5	4
42	2	30	2	3	30000	4	7	1	1								1	0	1	1	1	0	0	1	1	1	1	0	1	1	0	0	1	0	1	1	1	0	4	3	2	5	4	5	5	4	5	5	4
43	1	20	1	2	9500	3	7	1	1								0	1	1	0	0	0	0	0	0	1	1	0	0	0	0	0	0	0	0	1	0	0	5	5	2	5	3	5	5	5	5	5	4
44	1	27	2	3	10000	3	7	1	1								0	0	0	0	0	0	0	0	0	0	1	0	0	0	0	0	0	0	0	1	0	0	5	4	3	5	4	5	5	3	5	5	4
45	1	68	1	2	10000	3	6	1	1								1	1	1	0	1	0	1	0	0	0	0	0	0	1	0	1	0	0	0	0	0	0	5	5	1	5	5	5	5	3	5	5	3
46	1	28	1	3	20000	3	6	1	1								1	1	1	1	1	0	0	1	0	1	1	0	1	1	0	1	0	0	1	1	0	1	5	5	2	5	1	5	5	3	5	5	5
47	1	59	1	2	15000	3	6	1	1								1	1	1	0	1	0	1	0	1	1	1	0	0	1	0	0	0	0	0	1	1	0	5	5	2	5	2	5	5	3	5	5	2
48	1	42	1	2	15000	3	6	1	1								0	1	1	1	1	0	1	0	1	1	1	1	0	1	0	1	0	0	0	1	0	0	5	2	1	5	5	5	5	3	5	5	5
49	1	55	1	2	10000	3	6	1	1								1	0	1	1	1	0	0	1	1	0	1	0	1	1	0	1	0	1	1	1	0	0	5	1	4	1	5	5	5	3	5	2	4
50	2	23	1	2	20000	3	6	1	1								1	1	1	1	1	0	1	1	0	1	1	0	1	1	0	1	0	0	1	1	0	1	5	5	1	5	2	5	5	3	5	5	5
51	1	66	1	2	2000	1	6	1	1								0	1	1	1	1	0	0	0	0	1	1	0	0	1	0	1	0	0	0	1	0	0	5	5	2	5	2	5	5	3	5	5	3
52	1	59	1	2	15000	3	6	1	1								1	1	1	1	1	1	1	0	0	0	1	0	0	1	0	1	0	0	0	0	1	0	5	1	4	1	5	5	5	3	5	5	5
53	2	38	1	2	9000	3	6	1	1								0	1	0	1	1	0	0	0	0	1	1	0	0	1	0	1	0	0	0	1	1	0	5	5	2	5	3	5	5	3	5	5	3
54	1	46	1	2	15000	3	6	1	1								1	1	1	1	1	0	1	0	0	1	1	0	0	1	0	1	0	0	0	1	0	0	5	5	1	5	5	5	5	5	5	5	5
55	2	50	1	2	30000	3	6	1	1								1	1	1	1	1	1	1	0	1	1	1	0	1	1	0	1	0	0	0	1	0	1	5	5	1	5	2	5	5	5	5	5	4
56	1	65	1	2	1000	1	6	1	1								1	1	1	0	1	0	1	0	1	1	1	0	0	1	0	0	0	0	0	1	1	0	5	5	2	5	1	5	5	3	5	5	5
57	1	69	1	2	15000	3	6	1	1								1	0	1	1	0	1	1	0	0	0	1	0	0	1	0	1	0	0	0	1	1	0	5	5	2	5	2	5	5	3	5	5	3
58	2	55	1	2	15000	3	6	1	1								1	1	1	0	1	0	1	0	0	1	1	1	0	1	0	1	0	0	0	0	0	0	5	5	3	4	2	5	5	3	5	5	3
59	1	47	1	2	30000	3	6	1	1								1	1	0	0	1	0	0	1	1	1	0	0	0	1	1	1	1	0	0	1	0	0	5	5	2	5	1	5	5	3	5	5	5
60	2	55	1	2	10000	2	11	3	1								1	1	1	0	0	0	0	0	0	1	0	0	0	1	1	0	0	0	0	1	1	0	3	5	1	5	5	1	4	4	4	4	5
61	2	25	1	2	15000	3	11	1	1								0	0	1	0	1	0	1	0	1	1	1	1	0	0	0	1	0	0	1	1	0	1	5	3	2	4	2	2	2	4	5	5	5
62	1	43	1	2	20000	3	11	1	1								0	1	1	1	1	0	1	0	1	1	1	0	1	1	0	1	0	0	1	1	0	0	5	2	4	2	4	5	5	4	5	5	5
63	1	27	1	3	16000	3	11	1	1								0	0	1	0	1	0	1	0	1	1	1	1	0	0	0	1	0	0	1	1	0	1	5	3	2	4	2	2	2	4	5	5	5
64	1	62	1	2	3000	1	11	1	1								0	0	1	0	1	0	1	0	1	1	1	1	0	0	0	1	0	0	1	1	0	1	5	3	2	4	2	2	2	4	5	5	5
65	2	56	1	2	15000	3	11	1	1								0	1	1	1	1	1	1	1	0	1	1	0	1	1	0	0	0	0	1	0	0	0	4	3	5	4	5	5	5	5	5	4	4
66	1	57	1	2	5000	3	11	1	1								0	0	1	1	0	0	0	1	0	1	0	0	0	1	0	0	0	0	1	0	0	0	1	3	1	5	4	2	2	3	2	5	4
67	1	62	1	2	3000	3	11	1	1								0	0	1	0	0	0	0	0	0	0	1	0	0	1	0	0	0	0	0	1	0	0	4	3	4	5	4	5	5	3	5	5	5
68	1	52	1	2	5000	2	11	3	1								0	0	1	1	1	0	0	1	1	1	0	0	0	1	0	0	0	1	1	0	0	0	4	4	5	5	5	1	5	3	5	5	5
69	1	42	1	3	30000	4	11	1	1								0	0	1	1	0	0	0	0	0	0	0	0	0	0	0	0	0	0	0	0	0	0	4	2	4	3	4	5	5	4	5	5	4
70	1	25	1	2	15000	3	11	1	1								0	0	0	0	0	0	0	0	0	0	0	0	0	0	0	0	0	0	0	0	0	0	4	5	1	5	4	5	5	4	5	5	4
71	2	62	1	2	12000	3	11	1	1								0	0	1	0	1	0	1	0	1	1	1	1	0	0	0	1	0	0	1	1	0	1	5	3	2	4	2	2	2	4	5	5	5
72	1	43	1	2	20000	3	8	1	1								0	0	1	1	1	0	1	0	1	1	1	1	1	1	0	1	0	0	0	1	1	0	3	1	3	4	5	4	4	5	5	5	4
73	1	43	1	2	13000	3	8	1	1								1	1	1	0	1	0	1	0	0	0	1	0	1	1	1	1	0	0	1	1	0	0	4	5	3	4	4	5	5	4	5	5	4
74	1	43	1	2	15000	3	8	1	1								0	0	1	0	0	0	1	0	0	0	1	0	1	1	0	0	0	0	0	0	0	0	4	5	3	3	5	5	5	3	4	5	3
75	1	22	1	2	10000	3	8	1	1								0	0	0	0	0	0	0	0	0	0	0	0	0	0	0	0	0	0	0	0	0	0	1	5	1	5	1	5	5	2	2	5	2
76	1	30	1	2	9000	3	1	2	1								1	1	1	0	0	0	0	0	0	1	1	0	0	0	0	1	0	0	0	1	1	0	5	3	1	5	3	5	5	3	3	4	2
77	2	38	1	2	10000	3	1	2	1								1	1	1	0	0	0	0	0	0	1	1	0	0	0	0	1	0	0	0	1	1	0	5	3	1	5	3	5	5	3	3	4	2
78	2	41	1	2	12000	4	8	2	1								0	0	1	0	0	0	0	0	0	1	1	1	0	1	0	0	0	0	1	1	0	0	4	3	2	5	5	5	5	3	5	5	4
79	1	51	1	2	9000	3	8	1	1								1	1	1	1	1	1	1	0	1	0	1	0	0	0	0	0	0	0	0	1	0	0	4	2	2	5	2	5	5	3	5	1	4
80	1	42	1	3	15000	4	8	1	1								0	0	1	0	0	0	0	0	0	1	1	0	0	0	0	0	0	0	0	1	0	0	5	3	2	3	5	5	5	5	5	5	3
81	1	22	1	2	9000	1	8	2	1								0	0	1	1	0	0	0	0	0	0	0	0	0	0	0	0	0	0	1	1	0	0	5	3	2	4	5	4	4	3	5	5	4
82	1	51	1	1	8000	1	8	1	1								0	1	1	0	1	1	1	1	1	1	1	1	1	1	0	1	0	0	0	1	0	0	5	3	2	5	5	5	5	2	5	5	5
83	1	60	1	2	20000	3	1	1	1								1	1	1	0	1	1	0	0	1	1	1	1	1	1	0	1	1	1	1	1	1	0	5	2	5	5	2	5	5	5	5	4	4
84	2	40	1	2	15000	3	1	1	1								1	1	1	0	1	0	0	1	1	1	1	1	1	1	0	1	0	1	1	1	1	0	5	1	4	5	1	5	5	5	5	5	4
85	2	65	1	2	15000	2	1	1	1								0	0	1	1	1	0	1	1	0	1	1	0	1	1	0	0	1	1	1	1	0	0	4	3	4	5	1	5	5	5	5	4	4
86	1	29	1	2	15000	3	1	1	1								1	1	1	0	1	1	0	1	1	1	1	1	0	1	0	1	0	1	1	1	1	0	5	1	4	5	2	5	5	5	5	4	4
87	1	41	1	3	18000	4	1	1	1								1	1	1	0	1	1	1	0	0	1	1	0	0	1	0	1	0	0	1	1	1	0	5	2	4	5	2	5	5	5	5	4	4
88	1	62	1	2	12000	3	1	1	1								1	1	1	0	1	1	1	0	1	1	1	0	1	1	0	1	1	0	0	1	1	0	5	2	5	5	2	5	5	5	5	5	4
89	2	61	1	2	15000	3	1	1	1								1	0	1	0	1	1	0	0	0	1	1	0	0	1	0	1	0	0	0	1	1	0	5	2	5	5	2	5	5	5	5	4	4
90	2	51	1	2	18000	3	1	1	1								0	1	1	0	1	1	1	1	1	1	1	0	0	1	0	1	1	0	1	1	1	0	5	2	5	5	2	5	5	5	5	1	5
91	2	61	1	2	15000	2	1	1	1								1	0	1	0	1	1	0	0	0	1	1	0	0	1	0	0	0	0	1	1	1	0	5	1	5	5	1	5	5	5	5	5	5
92	1	59	1	2	18000	3	1	1	1								1	0	1	0	1	1	1	1	1	1	1	1	1	1	0	1	0	0	1	1	1	0	5	1	5	5	2	5	5	5	5	5	5
93	2	41	1	2	10000	3	1	1	1								0	1	1	0	1	1	0	1	0	1	1	1	0	1	0	1	0	1	1	0	1	0	5	1	5	5	2	5	5	5	5	5	5
94	2	56	1	2	12000	2	1	1	1								1	1	1	0	1	0	0	0	0	1	1	1	1	1	0	0	1	0	1	0	0	0	5	2	5	5	2	5	5	5	5	1	5
95	1	54	1	2	12000	2	1	1	1								1	1	1	0	1	1	0	0	1	1	0	0	0	1	0	0	0	0	1	1	0	1	5	1	5	5	1	5	5	5	5	5	5
96	2	30	1	2	12000	2	1	1	1								1	0	1	0	0	1	1	0	0	1	0	1	1	1	1	0	0	0	1	1	1	0	5	1	1	5	4	5	5	5	5	5	5
97	1	70	1	2	12000	2	1	1	1								0	1	1	1	1	1	1	1	1	1	1	0	0	1	0	1	0	0	0	1	0	0	4	3	4	5	4	5	5	4	5	5	5
98	1	33	1	2	15000	2	1	1	1								0	0	1	1	1	0	0	1	1	1	1	0	0	1	0	0	1	1	1	0	1	0	5	3	4	5	4	5	5	5	5	4	4
99	1	50	1	2	9000	3	1	1	1								0	0	0	0	0	0	0	0	0	0	1	0	0	0	0	0	0	0	0	0	0	0	5	5	1	4	5	3	3	3	5	5	1
100	1	36	1	2	9000	3	1	1	1								0	0	0	0	0	0	0	0	0	0	0	0	0	0	0	0	0	0	0	0	0	0	5	2	2	4	4	5	5	5	5	5	4
101	1	60	1	2	10000	3	1	1	1								0	0	1	0	0	0	0	0	0	0	1	1	0	0	0	0	0	0	0	0	0	0	5	2	4	1	4	5	5	5	5	5	5
102	1	65	1	2	8000	3	1	1	1								0	0	0	0	0	0	0	0	0	0	0	1	0	1	0	0	0	0	0	0	0	0	4	1	3	4	2	5	5	4	5	4	5
103	1	50	1	2	8000	3	1	1	1								0	1	1	0	0	0	0	0	0	0	1	1	0	0	0	0	0	0	0	0	0	0	5	3	3	3	3	3	3	5	5	1	5
104	1	36	1	2	20000	3	1	1	1								0	0	1	1	0	0	0	0	0	0	1	0	0	0	0	0	0	0	0	0	1	0	4	5	1	4	4	5	5	4	4	5	4
105	1	55	1	2	3000	1	1	1	1								0	0	0	0	0	0	0	0	0	0	0	0	0	0	0	0	0	0	0	0	0	0	5	2	4	5	4	5	5	5	5	5	4
106	1	50	1	2	8000	3	1	1	1								0	0	0	0	0	0	0	0	0	0	0	0	0	1	0	1	0	0	0	1	0	0	5	1	2	5	1	5	5	5	5	5	5
107	2	56	1	2	12000	3	1	1	1								0	0	1	0	1	1	0	0	0	0	1	1	1	1	0	0	0	0	0	0	0	0	5	1	2	5	1	5	5	4	5	5	5
108	2	36	1	2	9500	4	1	1	1								0	0	0	0	1	1	0	0	0	0	0	0	1	1	0	0	0	0	0	0	0	0	4	2	2	5	1	5	5	5	3	5	5
109	2	56	1	2	12000	3	1	1	1								0	0	1	0	1	1	0	0	0	0	1	1	1	1	0	0	0	0	0	0	0	0	5	1	2	5	1	5	5	4	5	5	5
110	1	62	1	2	12000	3	1	1	1								0	0	1	0	1	1	0	0	0	0	1	1	1	1	0	0	0	0	0	0	0	0	5	1	2	5	1	5	5	4	5	5	5
111	2	55	1	2	20000	3	1	1	1								0	0	1	0	1	1	0	0	0	0	1	1	1	1	0	0	0	0	0	0	0	0	5	1	2	5	1	5	5	4	5	5	5
112	2	70	1	2	9000	2	1	2	1								1	0	1	1	1	0	1	0	1	0	1	0	0	1	0	1	0	0	1	1	0	0	5	4	1	4	4	5	5	4	5	5	4
113	1	33	1	2	18500	3	1	1	1								0	1	1	1	1	0	1	0	1	0	1	0	1	1	1	0	1	0	1	1	0	0	5	2	4	5	2	5	5	3	5	5	5
114	1	39	1	2	9000	3	4	1	1								1	0	1	1	1	1	1	1	0	1	1	1	1	0	0	1	0	0	1	0	1	1	4	1	2	5	5	5	5	4	5	5	4
115	1	42	1	2	5000	3	3	1	1								0	1	1	0	1	1	1	0	1	1	1	1	0	1	0	1	0	0	0	1	1	0	5	1	3	5	3	5	5	5	5	1	5
116	1	67	1	2	12000	2	3	1	1								0	1	1	0	1	0	1	0	0	1	1	1	0	1	0	1	0	1	0	1	1	0	5	1	4	4	2	5	5	5	5	4	4
117	1	60	1	2	5000	3	3	1	1								0	1	1	0	1	1	1	0	0	1	1	1	1	1	0	1	0	0	0	1	1	0	5	1	4	4	4	5	5	5	5	3	5
118	1	65	1	2	10000	3	3	1	1								0	1	1	0	1	1	1	0	0	1	1	1	0	0	0	1	0	0	0	1	1	0	5	1	4	4	3	5	5	5	5	5	5
119	1	72	1	2	5000	3	3	1	1								0	0	1	0	1	1	0	0	0	1	1	1	1	1	0	1	0	0	1	1	0	1	5	1	3	5	5	5	5	4	5	4	4
120	2	26	1	2	7000	3	3	1	1								0	1	1	0	1	1	1	0	0	1	1	1	0	0	0	1	0	0	0	1	1	0	5	1	2	5	3	5	5	4	5	4	4
121	2	50	1	3	12000	4	3	1	1								0	0	1	0	1	1	1	0	1	1	1	1	1	1	0	1	0	0	0	1	0	0	5	3	3	5	4	4	4	3	5	4	5
122	1	46	1	2	9000	3	3	1	1								0	0	1	0	1	0	1	0	0	0	1	1	0	1	0	1	0	0	0	1	0	0	1	3	4	3	4	4	4	3	5	5	5
123	1	48	1	3	20000	4	3	1	1								0	0	1	0	1	0	1	0	0	0	1	0	0	0	0	1	0	0	0	0	0	0	5	5	3	5	5	5	5	5	5	5	5
124	2	55	1	3	20000	4	3	1	1								0	0	1	1	1	0	0	0	1	1	1	1	1	1	0	1	0	1	0	0	0	0	5	5	3	5	5	5	5	5	5	5	5
125	1	54	1	2	5000	3	3	1	1								0	1	1	0	0	0	1	0	0	1	1	1	0	0	0	1	0	0	0	1	0	0	5	1	4	5	3	5	5	4	5	4	4
126	2	83	1	2	7000	2	3	1	1								0	1	1	0	1	0	1	0	0	1	1	1	0	1	0	1	0	0	0	1	0	0	5	1	3	5	5	5	5	4	5	5	4
127	1	72	1	2	5000	3	3	1	1								0	1	1	0	1	0	1	0	0	1	1	1	0	1	0	1	0	0	0	1	0	0	5	1	3	5	2	5	5	4	5	5	5
128	2	79	1	2	10000	3	3	1	1								0	1	1	0	0	0	1	0	0	1	1	1	0	1	0	1	0	0	0	1	0	0	5	1	3	5	4	5	5	4	5	4	5
129	1	55	1	2	7000	3	3	1	1								0	0	0	0	1	0	0	0	0	0	0	0	0	0	0	0	0	0	0	1	0	0	5	5	5	5	1	5	5	4	5	5	5
130	2	45	1	3	15000	4	3	1	1								0	1	1	0	1	0	1	1	0	1	0	1	0	1	0	1	0	0	0	0	1	0	3	3	3	3	3	3	3	4	5	3	5
131	2	60	1	2	12000	3	2	1	1								1	0	1	1	1	0	1	1	0	1	0	0	1	1	0	1	1	0	1	1	0	0	3	2	1	5	1	5	5	3	5	5	5
132	2	51	1	2	5000	1	2	1	1								0	0	0	0	0	0	0	0	0	0	0	0	0	0	0	0	0	0	0	0	0	0	5	3	1	5	1	5	5	4	5	5	4
133	1	52	1	2	5000	3	2	1	1								0	1	1	0	0	0	1	0	0	0	1	0	1	1	1	0	0	0	1	1	0	0	5	2	1	4	2	5	5	4	5	4	2
134	1	56	1	2	5000	3	2	1	1								1	1	1	0	1	0	1	0	0	0	1	0	1	1	1	0	0	0	1	0	0	0	4	2	1	5	1	5	5	4	5	5	2
135	1	41	1	2	14500	3	2	1	1								0	1	1	1	1	0	1	1	0	1	0	0	1	1	0	1	0	0	1	1	0	1	4	3	1	5	2	5	5	4	5	5	5
136	1	34	1	3	17000	3	2	1	1								0	1	1	1	1	0	1	1	0	1	0	0	1	1	0	1	0	0	1	1	0	0	3	3	1	5	2	5	5	5	5	5	5
137	2	24	1	2	17000	3	2	1	1								0	0	1	1	1	1	1	1	1	0	1	0	0	0	0	1	0	0	1	1	0	0	4	2	2	4	2	5	5	5	5	5	5
138	1	50	1	2	12000	3	2	1	1								0	1	1	1	1	0	1	1	0	1	1	1	1	1	0	1	0	0	1	1	0	0	5	2	3	5	2	5	5	5	5	5	5
139	2	60	1	2	15000	3	2	1	1								0	0	1	1	1	1	1	1	0	1	1	0	1	0	0	1	0	0	1	1	0	0	4	3	3	5	2	5	5	5	5	5	5
140	1	55	1	2	10000	3	1	1	1								1	0	1	0	1	0	0	1	0	1	1	0	0	0	0	1	0	0	0	1	1	0	2	2	3	5	5	5	5	5	5	5	5
141	1	58	1	2	10000	2	1	1	1								1	1	1	0	0	0	1	1	0	1	1	0	0	1	0	0	0	0	0	1	1	0	5	2	3	5	5	5	5	4	5	5	5
142	1	37	1	2	15000	3	1	1	1								1	1	1	0	0	0	1	1	0	1	1	0	0	1	0	0	0	0	0	1	1	0	4	2	3	5	5	5	5	4	5	5	5
143	1	58	1	2	15000	3	1	1	1								1	0	1	1	0	1	0	0	0	0	1	0	0	1	0	1	0	0	0	1	1	0	4	1	3	5	5	5	5	5	5	5	5
144	1	55	1	2	15000	3	1	1	1								1	1	1	0	0	0	1	1	0	1	1	0	0	1	0	1	1	0	0	1	1	0	3	2	3	5	5	5	5	5	5	5	5
145	1	34	1	2	15000	3	1	1	1								1	0	1	1	0	0	1	1	0	0	1	0	0	1	0	1	0	0	0	1	1	0	3	1	3	5	5	5	5	5	5	5	5
146	2	55	1	2	15000	3	1	1	1								0	0	0	0	0	1	0	1	0	1	1	0	0	1	0	1	0	0	0	1	1	1	3	3	3	5	5	5	5	4	5	5	5
147	1	57	1	2	10000	3	1	1	1								1	0	1	1	1	0	0	0	0	1	1	0	0	1	0	1	0	0	0	1	1	1	4	1	1	5	5	5	5	5	5	5	5
148	2	40	1	2	10000	2	1	1	1								1	0	1	1	0	0	0	0	0	0	1	0	0	1	0	1	0	0	0	1	1	0	5	1	3	5	5	5	5	5	4	5	5
149	2	38	1	2	18000	2	1	1	1								1	0	1	1	0	0	0	1	0	0	1	0	0	1	0	1	0	0	0	1	1	0	5	1	3	5	5	5	5	5	5	5	5
150	2	50	1	2	10000	3	1	1	1								0	0	1	0	1	0	0	0	0	0	1	0	0	0	0	1	0	0	1	1	1	0	5	3	3	5	5	5	5	4	5	5	5
151	1	22	1	2	10000	3	1	1	1								1	0	1	0	1	0	0	0	0	1	1	0	0	1	0	1	0	0	1	1	1	0	4	3	2	5	5	5	5	4	5	5	5
152	2	45	1	2	20000	3	1	1	1								1	0	1	1	1	0	0	0	0	1	1	0	0	1	0	1	0	0	0	1	1	1	4	1	1	5	5	5	5	4	5	5	5
153	2	46	1	2	15000	3	1	1	1								0	0	0	0	0	0	1	1	0	1	1	0	0	1	0	1	0	0	0	1	1	0	2	2	4	1	5	5	5	5	5	5	5
154	1	41	1	2	15000	3	1	1	1								0	0	1	1	1	0	0	0	1	1	1	0	1	1	0	0	0	1	1	1	1	0	5	3	4	5	5	5	5	5	5	5	5
155	2	58	1	2	4000	3	9	1	1								0	0	1	1	1	1	0	0	0	1	1	0	0	0	0	0	0	0	0	0	0	0	5	3	1	5	1	5	5	3	5	5	5
156	2	57	1	2	2000	2	9	1	1								0	0	0	0	0	1	0	0	0	1	1	1	0	0	0	0	0	0	0	1	0	0	5	5	1	5	5	5	5	3	5	5	5
157	1	36	1	2	12000	3	9	1	1								0	0	1	1	1	1	0	0	0	1	1	0	0	0	0	0	0	0	0	1	0	0	5	5	5	5	5	5	5	5	5	5	5
158	1	25	1	2	10000	3	9	1	1								0	0	1	1	1	1	0	0	0	1	1	0	0	0	0	0	0	0	0	1	0	0	3	5	5	5	5	5	5	4	5	5	5
159	1	53	1	2	3000	3	9	1	1								0	0	1	1	0	0	1	0	0	1	1	1	1	1	0	1	0	0	0	1	0	0	5	1	5	3	1	5	5	3	4	5	5
160	1	38	1	2	3000	3	9	1	1								0	0	1	1	0	1	0	0	0	1	1	0	0	0	0	0	0	0	0	1	0	0	5	4	1	5	1	5	5	3	5	5	5
161	2	47	1	2	3000	3	9	1	2	8	1	2	2	1	1	1	0	0	1	1	1	1	0	0	0	1	1	0	0	0	0	0	0	0	0	1	0	0	5	4	1	5	1	5	5	4	5	5	5
162	1	34	1	2	4000	3	9	1	1								0	0	0	0	0	1	0	0	0	1	1	1	0	0	0	0	0	0	0	1	0	0	5	5	1	5	5	5	5	3	5	5	5
163	2	58	1	2	4000	3	9	1	2	6	1	2	2	1	2	1	0	0	1	1	0	0	1	0	0	1	1	1	1	1	0	1	0	0	0	1	0	0	5	1	5	5	1	5	5	3	4	5	5
164	1	28	1	2	3000	3	9	1	1								0	0	1	1	0	0	0	0	0	1	0	0	0	1	0	0	0	0	0	0	0	0	4	2	4	5	1	5	5	3	5	5	5
165	1	52	1	2	3000	3	9	1	2	2	1	2	2	1	1	1	1	1	1	1	1	1	1	0	0	1	1	0	0	0	0	0	0	0	0	1	0	0	5	5	5	4	5	1	1	2	5	5	5
166	1	67	1	1	1000	1	12	1	1								0	0	1	0	0	0	0	0	0	1	1	1	0	0	0	0	0	0	0	0	0	0	4	5	4	5	2	5	5	3	5	5	4
167	1	37	1	2	3000	1	12	1	1								0	0	1	0	0	0	0	0	0	1	1	1	0	0	0	0	0	0	0	0	0	0	4	5	4	5	2	5	5	3	5	5	4
168	2	41	1	2	15000	3	12	1	1								0	0	1	0	0	1	0	0	0	0	1	1	1	1	0	0	0	0	0	0	0	0	5	4	1	4	5	5	5	5	5	5	5
169	1	53	1	2	8000	3	12	1	1								1	1	1	1	1	0	1	1	1	1	1	0	1	1	0	1	0	0	1	1	1	0	4	2	1	5	4	5	5	3	5	5	5
170	1	27	1	2	10,000	3	11	1	1								0	1	1	0	1	0	1	0	0	1	1	0	0	1	0	1	0	0	1	1	0	1	5	2	4	5	5	1	5	4	5	2	3
171	2	48	1	2	15,000	3	11	1	1								0	0	1	1	1	1	1	0	0	1	1	1	0	0	0	0	1	0	0	0	0	0	5	3	3	5	4	5	5	4	5	5	5
172	2	50	1	2	5000	3	11	1	1								0	0	1	1	0	1	1	0	0	0	1	1	1	0	0	0	1	0	0	0	0	0	5	3	3	5	4	5	5	4	5	5	5
173	2	46	1	2	10,000	3	11	1	1								0	1	1	0	1	0	1	0	0	1	1	0	0	1	0	1	0	0	1	1	0	1	5	2	4	5	5	1	5	4	5	5	4
174	1	32	1	2	10,000	3	11	1	1								0	1	1	0	1	0	1	0	0	1	1	0	0	1	0	1	0	0	1	1	0	1	5	2	4	5	5	1	5	4	5	5	4
175	1	55	1	2	10,000	3	11	1	1								0	1	1	0	1	1	1	0	0	1	1	0	1	1	0	1	0	0	1	1	0	1	5	5	1	5	5	2	2	4	5	5	4
176	2	25	1	2	10,000	3	11	1	1								0	0	1	0	1	0	1	0	0	0	1	0	0	1	0	0	0	0	1	1	0	0	4	3	5	5	4	5	5	4	5	5	5
177	1	53	1	2	6,000	3	11	1	1								0	0	1	0	1	0	1	0	0	0	1	1	0	1	0	0	0	0	1	1	0	0	4	3	5	5	4	5	5	4	5	5	5
178	1	52	1	2	7,000	3	11	1	1								0	0	1	0	1	1	1	0	0	1	1	0	1	0	0	1	0	0	0	1	0	0	5	2	3	5	4	5	5	4	5	5	4
179	1	47	1	2	10,000	3	11	1	1								0	1	1	1	1	0	1	0	0	0	1	0	0	1	0	0	0	1	1	0	0	1	4	4	3	5	5	5	5	4	5	5	4
180	1	43	1	3	20,000	2	4	1	1								1	1	1	0	1	0	1	0	1	0	1	0	1	1	0	0	0	1	1	1	1	1	5	1	3	5	5	4	4	5	5	5	4
181	1	51	1	2	9,000	3	4	1	1								0	0	0	0	0	0	0	0	0	0	0	0	0	0	0	0	0	0	0	0	0	0	5	2	1	5	5	5	5	3	5	5	4
182	2	46	1	2	10,000	3	4	1	1								1	1	1	0	1	0	1	0	0	1	0	0	1	1	0	1	0	0	1	1	1	0	5	3	2	5	4	5	5	4	5	5	5
183	1	49	1	2	10,000	2	4	1	1								0	0	0	1	0	0	0	0	0	0	1	0	0	1	0	0	0	0	0	0	0	0	2	4	3	3	3	3	2	5	5	5	5
184	2	49	1	2	20,000	2	4	1	1								1	1	1	0	1	0	0	0	0	1	0	0	1	1	0	1	0	0	1	1	0	0	5	2	3	5	3	5	5	4	5	5	5
185	2	31	1	2	10,000	2	4	1	1								0	0	1	0	0	0	1	0	0	0	0	1	1	1	0	0	0	0	0	0	0	0	4	3	3	5	1	5	5	5	3	5	4
186	1	55	1	2	12,000	3	4	1	1								0	0	1	0	1	0	0	0	0	1	1	0	0	1	0	1	0	0	1	1	0	0	5	3	3	5	1	5	5	4	5	5	5
187	1	38	1	3	9,000	2	4	1	1								0	0	1	0	1	0	0	0	0	0	1	0	0	1	0	1	0	0	1	1	0	0	5	3	3	5	1	5	5	5	3	5	4
188	1	48	1	3	20,000	2	4	1	1								0	0	0	0	0	0	0	0	0	0	0	0	0	0	0	0	0	0	0	0	0	0	5	3	2	5	5	5	5	3	5	4	5
189	1	58	1	1	15000	3	10	1	1								0	1	1	1	1	0	0	0	0	1	0	0	0	1	0	1	0	1	0	0	1	0	4	3	4	5	1	5	5	5	5	3	5
190	2	64	1	2	9,000	2	10	1	1								0	0	1	1	0	1	0	1	1	1	0	0	0	1	0	1	0	0	0	1	1	0	3	5	1	5	2	5	5	3	5	5	2
191	1	25	1	2	9,000	3	10	1	1								0	1	1	0	0	0	1	0	0	0	0	1	1	1	0	0	0	0	1	1	1	0	4	3	2	5	3	5	5	4	5	5	5
192	2	65	1	2	9,000	1	10	1	1								0	1	0	0	0	0	0	0	0	1	0	0	0	1	0	0	0	0	0	0	0	1	5	2	4	5	4	5	4	2	4	4	3
193	1	56	1	2	9,000	3	10	1	1								0	0	1	0	0	0	0	0	0	0	1	0	0	0	0	0	0	0	0	1	0	0	5	2	4	5	3	5	5	2	4	5	5
194	1	46	1	2	10,000	4	10	1	1								0	0	1	0	1	0	1	1	1	0	1	1	1	1	0	0	0	0	0	1	1	0	4	2	1	4	5	5	5	5	5	5	4
195	1	46	1	2	10,000	3	10	1	1								1	1	1	1	1	1	1	1	1	1	1	0	1	1	0	1	0	0	1	0	1	0	4	5	1	5	3	5	5	4	5	5	3
196	1	20	1	2	15000	1	10	1	1								0	0	1	1	0	1	1	0	1	1	0	1	1	0	1	0	0	0	0	0	0	0	4	3	3	5	1	5	5	4	5	3	5
197	2	26	1	2	9,000	4	10	1	1								0	0	1	0	1	0	1	0	0	0	1	1	0	1	0	1	0	0	1	1	0	0	4	3	2	3	3	5	5	4	5	5	5
198	1	46	1	2	9,000	2	10	1	1								0	0	1	0	1	0	1	1	1	1	1	0	1	1	1	1	0	0	0	1	0	0	4	5	1	5	3	5	5	3	5	5	3
199	1	39	1	2	100,000	3	1	1	1								0	0	0	0	1	0	0	0	0	0	1	0	0	1	0	0	0	0	0	1	0	0	5	2	1	1	5	5	5	5	5	5	5
200	2	23	1	3	50,000	1	1	1	1								0	0	1	0	1	0	1	0	0	0	1	0	0	1	0	1	0	0	0	1	0	0	5	5	1	5	5	5	5	4	5	5	5
201	1	46	1	2	30,000	3	1	1	1								0	1	1	1	1	0	1	1	1	1	1	1	1	1	0	1	0	0	1	1	1	1	5	2	1	5	4	5	5	3	5	5	5
202	1	26	1	2	15,000	3	1	1	1								0	1	1	1	1	0	1	1	1	1	1	1	1	1	0	1	0	0	1	1	1	1	5	2	1	5	4	5	5	3	5	5	5
203	2	30	1	2	15000	1	1	1	1								0	1	1	1	1	0	1	1	1	1	1	1	1	1	0	1	0	0	1	1	1	1	5	2	1	5	4	5	5	3	5	5	5
204	2	33	1	2	20,000	3	1	1	1								0	1	1	1	1	0	1	1	1	1	1	1	1	1	0	1	0	0	1	1	1	1	5	2	1	5	5	5	5	3	5	5	5
205	1	39	1	2	10,000	3	1	1	1								0	0	1	1	0	0	0	0	0	1	1	1	0	1	0	0	0	0	0	1	1	0	5	2	1	5	4	5	5	3	5	5	5
206	1	59	1	2	12,000	1	1	1	1								0	0	1	0	1	0	1	0	0	0	1	1	0	1	0	1	0	0	0	1	0	0	5	5	1	5	3	5	5	3	5	5	5
207	2	51	1	2	12,000	3	1	1	1								0	0	1	0	1	0	1	0	0	0	1	1	0	1	0	1	0	0	0	1	0	0	5	5	1	5	3	5	5	3	5	5	5
208	1	48	1	2	12,000	1	1	1	1								0	0	1	0	1	0	1	0	0	0	1	1	0	1	0	1	0	0	0	1	0	0	5	5	1	5	3	5	5	3	5	5	5
209	2	59	1	2	5,000	1	1	1	1								0	0	1	0	1	0	1	0	0	0	1	1	0	1	0	1	0	0	0	1	0	0	5	5	1	5	3	5	5	4	5	5	5
210	1	46	1	2	5,000	3	1	1	1								0	0	1	0	1	0	1	0	0	0	1	1	0	1	0	1	0	0	0	1	0	0	5	5	1	5	3	5	5	3	5	5	5
211	1	41	1	3	20,000	3	1	1	1								0	1	1	1	1	0	1	1	1	1	1	1	1	1	0	1	0	0	1	1	1	1	5	2	1	5	4	5	5	3	5	5	5
212	1	46	1	2	6000	3	1	1	1								0	1	1	1	1	0	1	1	1	1	1	1	1	1	0	1	0	0	1	1	1	1	5	2	1	5	5	5	5	3	5	5	5
213	1	49	1	2	50,000	3	1	1	1								1	0	1	1	1	0	0	1	1	0	1	0	0	1	0	1	0	1	0	1	0	0	5	5	5	5	5	5	5	5	5	5	5
214	1	60	1	2	25,000	3	10	1	1								0	1	1	1	1	1	1	0	0	1	1	1	0	1	0	1	0	0	0	1	1	0	5	2	1	5	5	5	5	5	5	5	4
215	1	53	1	2	15,000	2	10	1	1								1	0	1	0	0	0	0	1	0	0	1	0	1	1	0	1	1	1	1	1	0	1	5	4	2	5	5	4	4	5	5	3	3
216	2	60	1	2	15000	2	10	1	1								0	1	1	0	1	1	1	0	1	0	1	0	1	1	0	1	0	1	1	1	1	0	5	3	3	5	5	5	5	4	5	5	3
217	1	74	1	2	5000	3	10	1	1								0	0	1	0	1	1	1	1	1	1	1	1	1	1	0	1	0	1	1	0	1	0	4	3	3	5	5	4	4	4	4	3	3
218	2	39	1	2	25000	3	10	1	1								0	1	1	0	1	1	1	1	1	1	1	0	0	0	0	1	0	1	0	0	1	0	4	2	3	5	5	4	4	4	3	5	2
219	2	39	1	2	25000	3	10	1	1								0	1	1	0	1	0	1	0	1	1	0	0	0	1	0	1	0	1	0	0	1	0	4	2	3	5	3	4	4	4	4	4	2
220	2	53	1	2	15000	2	10	1	1								0	1	1	0	1	1	1	0	0	1	1	1	1	1	0	1	0	0	1	1	0	0	4	2	2	5	5	5	5	4	4	4	3
221	2	42	1	2	10000	3	10	1	1								0	1	1	1	0	0	0	0	0	1	0	1	1	0	0	1	1	1	1	1	0	1	4	2	4	2	4	5	5	5	4	4	4
222	1	64	1	2	50000	3	10	1	1								1	0	1	0	1	1	1	0	1	0	1	1	1	1	1	1	1	1	0	0	1	0	5	3	1	5	5	5	5	5	5	4	4
223	1	48	1	3	30000	2	10	1	1								1	0	1	1	1	0	1	0	0	1	1	0	0	1	0	1	0	0	0	0	1	0	5	4	1	5	4	5	5	5	5	5	5
224	1	23	1	2	8000	3	5	1	1								1	1	1	1	1	1	0	0	0	0	1	0	0	1	0	1	0	0	1	1	0	1	5	2	1	5	1	5	5	4	5	5	5
225	1	25	1	2	8000	3	5	1	1								1	1	1	1	1	1	0	0	0	0	1	0	0	0	0	1	0	0	1	1	0	1	5	2	1	5	1	5	5	4	5	5	5
226	2	37	1	3	6000	3	5	1	1								1	1	1	1	1	1	0	0	0	0	1	0	0	1	0	1	0	0	1	1	0	1	5	2	1	5	1	5	5	4	5	5	5
227	2	56	1	2	10000	4	5	1	1								1	1	1	1	1	1	1	1	0	0	1	0	0	1	0	1	0	0	1	1	0	0	4	2	4	2	1	5	5	3	4	5	4
228	1	48	1	2	7000	3	5	1	1								1	1	1	1	1	1	0	0	0	0	1	0	0	1	0	1	0	0	1	1	0	1	5	2	1	5	1	5	5	4	5	5	5
229	2	40	1	2	5000	2	5	1	1								0	1	1	1	1	1	1	0	0	0	1	1	0	1	0	1	0	0	0	1	0	0	4	2	4	3	3	3	3	4	5	5	5
230	1	59	1	2	20000	3	5	1	1								0	1	1	1	1	1	1	0	0	1	0	0	1	1	0	1	0	0	0	1	0	0	4	2	4	2	5	3	3	4	5	5	5
231	2	39	1	2	10000	3	5	1	1								0	1	1	1	1	1	1	1	0	0	1	0	0	1	0	1	0	0	0	1	0	0	4	2	4	5	2	3	3	4	5	5	5
232	1	46	1	2	15000	3	5	3	1								0	1	1	1	1	1	1	0	0	0	1	0	0	1	0	1	0	0	0	1	0	0	4	2	4	5	1	1	1	4	5	5	5
233	1	54	1	2	6000	3	5	1	1								1	1	1	1	1	1	1	0	0	1	1	1	0	1	0	1	0	0	0	1	0	0	4	2	4	2	4	2	2	4	5	5	5
234	2	33	1	2	10000	3	5	1	1								0	1	1	0	1	1	1	0	0	0	1	0	0	1	0	1	0	0	0	1	0	0	4	2	4	3	1	2	2	4	5	5	5
235	1	50	1	2	6000	3	5	1	1								1	1	1	1	1	1	1	1	0	0	1	0	0	0	0	0	0	0	0	1	0	0	4	2	4	5	1	5	5	3	4	5	5
236	1	54	1	2	10000	3	5	1	1								1	1	1	1	1	0	1	0	1	0	1	1	1	1	0	1	0	0	1	1	0	0	4	2	5	1	5	5	5	4	5	4	5
237	1	47	1	2	15000	3	6	1	1								1	1	1	1	0	0	1	0	1	0	1	0	0	0	0	1	0	1	1	1	1	0	4	3	4	5	3	5	5	4	5	5	3
238	1	61	1	2	35000	3	6	1	1								0	1	1	1	0	0	1	0	0	1	1	0	1	0	0	0	0	0	0	0	0	1	5	2	4	5	3	5	5	4	4	5	4
239	1	67	1	2	25000	1	6	1	1								0	1	1	1	1	0	1	0	1	0	1	0	1	1	0	1	0	0	0	1	1	0	5	2	3	5	4	5	5	4	5	5	5
240	1	47	1	2	20000	3	6	1	1								0	1	1	0	1	1	1	0	0	1	1	0	1	1	0	1	0	0	1	1	0	0	5	5	3	5	5	5	5	3	5	3	5
241	1	67	1	2	20000	3	6	1	1								0	0	1	1	1	1	0	1	0	1	1	1	1	1	0	1	0	0	1	1	0	0	5	5	1	5	5	5	5	4	5	5	5
242	2	68	1	2	15000	3	6	1	1								0	0	1	1	1	0	1	0	1	1	0	0	1	1	0	1	0	1	1	0	1	0	5	1	4	5	4	5	5	4	5	5	3
243	1	70	1	2	8500	1	6	1	1								0	0	1	1	1	0	1	0	0	1	0	0	1	1	1	0	0	0	1	0	1	0	5	2	5	5	4	5	5	4	5	5	5
244	1	46	1	2	95000	3	6	1	1								0	0	1	0	0	0	1	0	1	1	1	0	1	1	0	1	0	0	0	1	0	0	4	2	4	5	5	5	5	4	5	5	3
245	2	54	1	2	150,000	3	6	1	1								1	1	1	1	1	0	1	0	0	1	1	0	1	1	1	1	0	0	1	1	1	0	5	1	4	5	4	5	5	5	5	5	5
246	2	20	1	2	95,000	3	6	1	1								0	0	1	1	1	1	1	0	1	1	1	0	1	1	0	1	0	0	0	1	0	0	5	2	4	5	4	5	5	4	5	5	3
247	1	47	1	2	55000	3	6	1	1								0	1	1	1	1	0	1	0	1	1	1	0	1	1	0	1	0	0	0	1	1	0	5	2	5	5	4	5	5	5	5	5	5
248	2	50	1	2	70000	3	6	1	1								1	1	1	0	1	0	1	0	0	0	1	1	1	1	0	0	1	1	1	1	1	0	5	1	5	5	5	5	5	5	5	5	4
249	1	32	1	2	100,000	3	6	1	1								0	0	1	1	1	0	1	0	1	1	0	0	1	1	0	0	0	1	0	1	0	0	5	2	4	5	4	5	5	5	5	5	3
250	2	40	1	3	20000	3	9	1	1								1	1	1	0	1	1	1	0	0	1	1	0	1	1	0	1	0	0	1	1	0	0	5	1	5	5	5	5	5	5	5	5	4
251	2	26	1	2	15000	3	9	1	1								1	1	0	1	1	0	1	1	1	1	1	1	1	1	0	1	1	1	1	1	0	1	5	3	2	5	2	5	5	5	5	3	5
252	1	20	1	2	17000	3	9	1	1								1	0	1	0	1	1	0	1	1	0	0	0	1	1	0	0	0	0	0	0	1	0	5	2	3	2	3	2	2	4	4	3	5
253	1	41	1	2	5000	3	9	1	1								1	1	1	1	1	0	1	1	1	1	1	1	1	1	0	1	0	0	1	1	1	0	5	2	1	5	5	5	5	5	5	4	5
254	1	41	1	2	30000	4	9	1	1								1	1	1	0	0	0	0	1	1	0	0	0	0	1	0	1	0	0	0	1	1	0	4	5	2	5	3	5	5	5	5	5	2
255	2	30	1	2	3000	1	9	1	1								1	1	1	1	1	0	1	1	1	1	1	1	0	1	0	1	0	0	1	1	0	0	5	1	1	5	5	5	5	3	4	5	5
256	1	40	1	3	20000	3	9	1	1								1	1	1	1	1	0	1	1	1	0	1	0	1	1	1	1	0	0	0	1	1	0	5	1	3	5	5	5	5	4	5	5	5
257	1	48	1	2	20000	2	9	1	1								1	0	1	1	1	1	1	1	1	1	1	0	0	1	0	1	0	1	0	1	1	0	1	5	1	5	1	1	1	3	5	5	5
258	1	37	1	3	20000	3	9	1	1								1	1	1	1	0	0	1	1	1	1	1	1	1	1	0	1	0	0	1	1	0	1	5	2	3	5	1	5	5	5	5	5	5
259	1	56	1	2	3000	3	9	1	1								1	1	1	1	0	0	1	1	1	1	1	1	0	1	0	1	0	0	1	1	0	0	5	5	1	5	5	1	1	3	5	5	5
260	1	29	1	2	27000	3	6	1	1								0	1	1	1	1	1	1	0	0	1	1	1	1	1	0	1	0	0	1	1	0	0	5	3	3	2	5	5	5	5	5	5	5
261	1	63	1	2	21000	1	6	1	1								1	0	1	0	1	0	1	1	1	0	1	0	0	1	0	1	0	1	1	1	1	1	4	2	3	5	1	5	5	5	5	5	3
262	1	60	1	2	11300	1	6	1	1								0	1	0	1	1	1	0	1	1	0	0	0	1	1	0	1	0	1	1	1	0	1	1	3	4	5	5	5	5	5	5	5	5
263	2	61	1	2	11300	1	6	1	1								1	1	1	1	1	0	1	1	1	0	1	0	0	1	0	1	0	1	1	1	1	0	4	3	4	5	1	5	5	5	5	4	4
264	1	51	1	2	25000	1	6	1	1								1	1	0	1	1	0	1	1	1	1	1	0	1	1	0	1	0	1	0	1	0	1	5	5	5	5	5	5	5	2	5	5	4
265	2	51	1	2	12000	3	6	1	1								1	1	0	0	1	0	1	1	1	1	1	0	0	1	0	1	1	1	0	1	0	0	5	2	4	5	4	5	5	5	5	5	4
266	1	57	1	1	25000	1	6	1	1								1	1	1	1	0	0	1	1	0	0	1	0	0	1	0	0	0	1	1	1	1	1	3	2	4	5	1	5	5	4	5	5	1
267	1	55	1	3	100000	3	6	1	1								1	1	1	1	0	0	1	1	1	0	1	0	0	1	0	0	0	1	0	0	1	1	5	3	3	5	2	5	5	3	5	5	5
268	1	62	1	2	30000	2	6	1	1								1	0	0	0	0	1	1	0	0	1	1	0	1	1	0	0	0	0	1	1	1	0	5	1	5	5	4	5	5	3	5	5	2
269	1	27	1	2	12600	1	6	1	1								0	0	1	0	0	0	0	0	0	0	1	1	0	0	0	0	0	0	0	1	0	0	5	2	3	2	4	5	5	5	5	5	4
270	1	44	1	2	42000	3	6	1	1								0	0	1	0	1	1	1	1	0	1	1	0	1	1	0	0	0	0	1	1	1	0	3	3	2	5	4	5	5	4	4	4	2
271	1	27	1	3	100000	3	6	1	1								1	1	1	0	0	0	0	1	1	1	1	0	1	1	0	0	0	1	1	1	1	0	5	2	4	5	1	5	5	3	5	5	5
272	1	40	1	2	6000	3	6	1	1								0	1	1	1	1	1	1	0	0	1	1	1	1	1	0	1	0	0	1	1	0	0	5	2	4	4	2	5	5	5	5	5	5
273	1	45	1	2	27000	1	6	1	1								1	1	1	0	0	0	0	1	1	1	1	0	0	1	0	0	0	1	1	1	0	1	4	2	4	1	1	5	5	3	4	4	4
274	1	24	1	3	27000	3	6	1	1								1	1	1	1	0	0	0	1	1	1	1	0	1	1	0	1	0	1	1	1	1	1	4	2	4	5	1	5	5	3	4	5	4
275	2	59	1	2	45000	3	6	1	1								1	0	1	0	1	1	1	0	0	1	1	0	1	1	0	1	0	1	1	1	1	0	5	1	1	1	5	5	5	3	5	5	5
276	1	46	1	2	6000	1	2	2	1								0	0	1	1	1	0	0	0	0	0	1	0	1	1	0	0	0	1	0	1	0	0	4	4	3	5	2	2	2	2	5	5	4
277	1	65	1	2	8000	3	2	2	1								1	1	1	0	1	1	1	1	1	1	1	0	0	1	0	1	0	0	1	1	1	1	5	5	3	5	3	5	5	4	5	5	5
278	2	59	1	2	15000	3	2	1	1								0	1	1	1	1	0	1	1	1	1	1	0	1	1	0	1	0	0	1	1	1	1	5	5	3	5	1	5	5	3	5	5	5
279	1	60	1	1	6000	3	2	1	1								1	1	1	1	1	0	1	1	1	1	1	0	1	1	0	1	0	1	1	1	1	1	5	5	1	5	3	5	5	2	5	5	5
280	1	69	1	2	10000	3	2	2	1								0	1	1	0	1	0	1	1	1	0	1	0	1	1	0	1	0	0	1	1	1	1	5	5	4	5	3	5	5	3	5	5	5
281	1	66	1	2	9000	1	2	1	1								0	1	1	1	1	1	1	1	1	1	0	0	0	1	0	1	0	0	1	1	1	1	5	5	3	5	3	5	5	3	5	5	5
282	2	49	1	2	7500	3	2	2	1								1	1	1	0	1	1	1	1	1	1	1	0	1	1	0	1	0	0	1	1	1	1	5	3	4	5	5	5	5	4	4	5	4
283	1	46	1	3	7000	3	2	2	1								1	1	1	1	1	1	1	1	1	1	1	0	1	1	0	1	0	0	1	0	1	0	5	4	1	5	5	5	5	4	5	5	5
284	1	32	1	2	15000	3	2	1	1								0	1	1	1	0	1	1	0	1	1	1	0	0	0	0	1	0	0	0	1	1	0	3	3	3	3	3	5	5	3	5	4	5
285	2	31	1	2	7500	3	2	1	1								0	0	0	0	0	0	1	1	1	0	0	0	0	1	0	0	0	1	1	1	0	1	3	5	4	5	1	5	5	4	5	5	3
286	1	37	1	2	10000	4	2	1	1								1	1	1	0	0	0	1	1	0	0	0	0	0	1	0	0	0	1	1	1	0	1	2	3	5	5	1	5	5	4	5	5	5
287	1	41	1	2	9000	3	2	2	1								1	1	1	0	1	0	1	1	1	1	1	0	1	1	0	1	0	0	1	1	1	1	5	5	2	5	4	5	5	5	5	5	5
288	2	48	1	2	12000	3	2	2	1								0	0	1	1	1	0	0	0	0	0	1	0	1	1	0	0	0	1	0	1	0	0	4	4	3	5	2	2	2	2	5	5	4
289	1	59	1	2	12000	3	7	1	1								0	1	1	1	0	0	1	1	1	1	1	1	1	1	0	1	0	0	0	1	1	0	4	2	3	5	5	2	2	3	5	5	3
290	1	51	1	2	25000	3	7	1	1								0	0	1	0	1	0	1	1	0	0	0	0	1	0	1	1	0	0	1	1	0	1	2	3	4	3	4	5	5	3	4	4	2
291	1	60	1	2	10000	3	7	1	1								1	1	1	0	1	0	1	1	0	1	0	1	0	1	0	0	0	0	0	1	1	0	4	3	3	5	1	5	5	4	5	5	5
292	1	26	1	2	30000	3	7	1	1								0	1	1	1	0	0	0	0	1	0	1	0	0	1	0	0	0	0	0	0	1	0	4	4	3	5	3	5	5	4	4	5	5
293	1	25	1	2	10000	3	7	1	1								0	1	1	0	1	0	1	1	0	0	0	0	1	0	1	1	0	0	1	1	0	1	2	3	4	3	4	5	5	3	5	5	5
294	2	55	1	2	10000	3	7	1	1								1	1	0	0	0	1	0	0	0	1	0	1	0	1	0	0	0	0	0	1	1	0	4	3	3	5	1	5	5	4	5	5	5
295	1	52	1	2	15000	3	7	1	1								0	1	1	0	1	0	1	1	0	0	0	0	1	0	1	1	0	0	1	1	1	1	1	3	2	2	4	3	4	2	4	3	5
296	1	50	1	2	12000	3	7	3	1								0	1	1	0	0	0	0	0	0	1	1	0	0	1	0	1	0	0	0	1	0	0	5	3	2	5	5	5	5	2	5	5	5
297	1	49	1	2	20000	3	7	1	1								0	0	1	1	0	1	1	0	0	1	1	0	0	1	0	1	0	0	0	1	0	0	5	3	3	5	3	5	5	5	5	5	5
298	1	44	1	2	10000	3	7	1	1								1	1	1	0	1	0	1	1	0	1	0	1	0	1	0	0	0	0	0	1	1	0	4	3	3	5	1	5	5	4	5	5	5
299	1	34	1	2	15000	3	7	1	1								0	0	1	1	0	0	0	1	0	0	1	0	1	1	0	0	0	0	1	1	1	0	5	5	5	5	5	5	5	5	5	5	5
300	2	59	1	2	8500	3	7	1	1								0	1	1	0	0	0	0	0	0	1	1	1	0	0	0	1	0	0	1	1	0	0	5	3	5	5	5	5	5	3	5	5	5
301	1	52	1	3	16000	3	7	1	1								1	1	1	1	1	0	1	1	0	0	0	1	0	1	0	0	0	0	0	1	0	0	5	2	3	5	5	5	5	3	5	5	5
302	2	47	1	3	15000	3	1	1	1								1	1	1	1	1	0	1	1	1	1	1	1	1	1	0	1	1	1	1	0	1	0	5	1	2	5	3	3	3	5	4	3	3
303	1	35	1	3	11270	4	1	1	1								1	1	1	1	1	0	1	1	1	1	1	1	1	1	0	0	0	0	1	1	1	0	5	3	3	3	3	3	3	5	4	5	3
304	2	46	1	2	25000	2	1	1	1								1	0	1	1	1	0	0	1	1	1	1	0	1	1	0	1	1	0	0	1	1	0	5	5	2	5	5	5	5	3	5	5	2
305	1	58	1	2	15000	2	1	1	1								1	1	1	1	0	1	1	1	1	1	1	0	0	0	0	0	0	1	1	1	0	0	1	5	2	5	5	5	4	3	5	5	5
306	1	47	1	2	30000	3	1	1	1								1	1	1	1	1	0	1	0	1	0	1	0	1	1	0	1	0	0	0	0	1	0	5	5	1	5	5	5	5	3	5	5	5
307	1	35	1	2	32000	3	1	1	1								1	1	1	1	1	1	0	0	0	1	1	0	1	1	0	0	0	0	0	1	1	0	5	2	3	2	4	3	3	5	5	5	5
308	1	39	1	2	25000	3	1	1	1								1	1	1	1	1	1	1	1	1	1	1	0	1	1	0	0	0	0	1	1	1	0	4	2	1	5	5	5	5	5	5	3	5
309	2	49	1	2	30000	3	1	1	1								1	1	1	1	1	0	1	1	1	1	1	1	1	1	0	0	1	0	0	0	1	0	5	5	2	5	5	5	5	3	5	5	3
310	1	65	1	2	20000	3	1	1	1								1	0	1	1	1	0	1	1	1	1	1	0	1	1	0	1	1	0	0	1	1	0	5	5	2	5	5	5	5	3	5	5	4
311	2	28	1	3	10000	3	1	1	1								1	0	1	1	1	1	1	1	1	1	1	1	1	1	0	1	0	1	1	1	1	1	5	1	4	5	5	5	5	3	5	5	5
312	1	28	2	3	20000	3	1	1	1								1	1	1	1	1	0	1	1	0	1	1	0	1	1	0	1	0	1	1	1	1	1	5	1	5	5	5	4	5	3	5	5	5
313	2	58	1	2	15000	3	1	1	1								1	0	1	0	0	0	0	1	0	1	0	0	0	1	1	0	1	1	1	0	1	0	2	2	3	4	2	5	5	3	3	5	2
314	1	38	1	2	10000	1	1	1	1								0	1	1	1	1	1	1	1	1	1	1	1	1	1	0	1	0	0	1	1	0	1	5	5	1	5	4	5	5	2	5	5	5
315	1	60	1	2	5000	1	1	1	1								1	0	1	1	1	0	1	0	0	0	1	0	1	1	0	1	0	0	1	1	0	0	5	3	1	5	3	5	5	5	5	5	2
316	1	47	1	2	10000	3	1	1	1								1	1	1	0	1	0	1	1	1	1	1	1	1	1	0	1	0	1	1	1	1	1	5	1	5	5	5	5	5	3	5	5	5
317	1	62	1	2	6000	3	3	1	1								0	0	1	1	0	0	0	1	0	1	1	0	0	0	0	1	0	0	0	1	0	0	5	5	3	5	5	5	5	5	5	5	5
318	2	69	1	2	5000	2	3	1	1								0	0	1	0	0	0	0	0	0	1	1	0	0	0	0	0	0	0	0	1	0	0	5	5	1	5	5	5	5	4	5	5	4
319	2	82	1	2	5000	2	3	1	2	2	1	2	2	1	2	1	0	0	1	0	0	0	0	1	0	1	1	0	0	0	0	1	0	0	0	1	0	0	5	5	3	5	5	5	5	5	5	5	5
320	1	58	1	2	6000	3	3	1	1								0	0	1	0	0	0	0	1	0	1	1	0	0	0	0	0	0	0	0	1	0	0	5	5	3	5	5	5	5	5	5	5	5
321	1	49	1	2	8000	3	3	1	1								0	0	1	0	0	0	0	0	0	1	1	0	0	0	0	1	0	0	0	1	0	0	5	3	3	5	5	5	5	5	5	5	5
322	2	49	1	2	8000	3	3	1	1								0	0	1	0	0	0	0	0	0	1	1	0	0	1	0	1	0	0	0	1	0	0	5	5	3	5	5	5	5	5	5	5	5
323	2	27	1	3	15000	3	3	1	1								0	1	1	1	1	0	1	1	0	0	1	1	1	0	0	0	1	0	0	1	0	1	5	2	3	4	5	4	3	4	5	5	4
324	1	57	1	2	18000	3	5	1	1								0	0	1	1	1	0	0	0	0	1	1	1	0	0	0	1	0	0	0	1	0	0	5	5	5	5	4	5	5	4	5	5	5
325	2	39	1	2	8000	3	3	1	1								1	0	1	0	1	1	1	1	1	0	0	1	1	1	0	0	0	0	1	0	1	1	5	2	5	3	3	4	4	4	4	5	5
326	2	45	1	2	12000	3	5	1	1								0	0	1	0	1	1	0	0	0	0	0	0	0	0	0	1	0	0	0	1	0	0	5	1	1	1	5	5	5	5	5	5	5
327	1	44	1	2	18000	3	5	1	1								0	0	1	1	1	0	1	0	0	0	1	0	0	0	0	0	0	0	0	1	0	0	5	5	5	5	5	5	5	3	5	5	3
328	2	25	1	2	12000	3	5	1	1								0	0	0	0	1	0	1	0	1	1	0	0	0	0	0	1	0	0	0	1	0	0	4	5	3	5	4	5	5	4	4	5	4
329	1	43	1	3	15000	3	5	1	1								0	0	1	0	1	1	1	0	0	0	1	0	1	1	0	1	0	0	1	1	0	1	5	1	2	1	5	5	5	5	5	5	5
330	1	37	1	3	9000	4	3	1	1								1	0	1	1	1	1	1	1	1	0	0	1	1	1	0	0	1	0	1	1	1	1	4	2	3	2	4	4	4	4	5	5	5
331	2	32	1	2	18000	3	5	1	1								0	0	1	0	1	1	1	0	0	0	1	1	1	1	0	1	0	0	0	0	0	0	5	1	4	1	5	5	5	5	5	4	5
332	2	65	1	2	15000	2	3	1	1								0	0	1	1	0	0	0	1	0	1	1	0	0	0	0	0	0	0	0	1	0	0	5	5	1	5	5	5	5	5	5	5	5
333	1	57	1	2	15000	2	3	1	1								0	0	1	0	0	0	0	1	0	1	1	0	0	0	0	1	0	0	0	1	0	0	5	5	1	5	5	5	5	5	5	5	5
334	1	22	1	3	15000	3	5	1	1								0	0	1	1	1	0	1	0	0	0	1	0	0	0	0	0	1	0	0	0	0	0	5	4	5	5	5	5	5	3	5	5	3
335	1	56	1	2	18000	3	3	3	1								0	0	1	1	0	0	0	0	0	0	1	0	0	0	0	0	0	0	0	1	0	0	5	5	1	5	5	5	5	5	5	5	5
336	1	56	1	2	5000	2	3	1	1								0	0	0	0	0	1	0	0	1	1	1	0	0	1	0	1	0	0	1	1	0	1	1	4	3	1	5	5	5	5	5	5	5
337	1	49	1	2	15000	3	5	1	1								0	0	0	0	0	1	0	0	0	0	0	0	0	0	1	0	0	1	0	1	0	1	5	5	1	5	5	5	5	2	5	5	5
338	2	35	1	2	15000	3	3	1	1								0	0	0	0	0	0	0	1	0	1	1	0	0	0	0	1	0	0	0	1	0	0	5	5	2	5	5	5	5	4	5	5	5
339	1	60	1	2	15000	3	5	1	1								0	0	0	1	1	0	1	0	0	0	0	0	0	0	0	1	0	0	0	1	0	1	5	5	1	5	5	5	5	3	5	5	5
340	2	61	1	2	15000	2	3	1	1								0	0	1	0	1	0	1	1	0	1	1	1	0	0	0	1	0	0	0	1	0	0	5	5	2	5	5	5	5	5	5	5	4
341	1	59	1	2	18000	3	5	1	1								0	0	1	1	1	0	0	0	0	0	1	0	0	0	0	1	0	0	0	0	0	0	5	5	5	5	5	5	5	5	5	5	5
342	2	61	1	2	9000	3	3	1	1								0	1	1	0	1	0	1	1	0	1	1	0	0	1	0	1	0	0	0	0	1	0	5	4	1	3	5	5	5	3	5	5	5
343	1	27	1	3	30000	3	5	1	1								1	0	1	0	1	0	1	1	0	0	1	0	0	0	0	0	1	0	0	0	0	0	4	5	4	5	1	5	5	4	5	5	5
344	2	40	1	2	13700	3	2	1	1								0	0	1	0	1	0	1	0	0	0	1	1	0	0	0	1	1	0	0	1	0	0	5	2	4	5	5	5	5	5	5	5	5
345	1	38	1	3	14500	4	2	1	1								1	1	1	1	1	0	1	0	1	0	1	1	1	1	0	0	0	0	1	1	1	0	5	2	3	5	1	5	5	5	5	5	5
346	1	70	1	2	13500	3	2	1	1								0	1	1	0	1	0	0	0	1	1	1	1	1	0	1	0	0	0	0	1	0	0	5	4	5	5	1	5	5	4	4	5	5
347	1	58	1	2	13500	4	2	1	1								0	1	1	1	1	0	0	0	1	0	1	1	0	0	1	0	0	0	0	1	0	0	5	4	2	5	1	5	5	4	4	5	5
348	2	50	1	2	5000	3	11	1	1								0	0	1	0	1	0	1	0	0	0	1	0	0	1	0	0	0	0	1	1	0	0	4	3	5	5	4	5	5	4	5	5	5
349	1	55	1	2	95000	3	6	1	1								1	1	1	1	1	0	1	0	1	0	1	0	1	1	0	0	1	0	1	1	1	0	4	2	1	5	4	5	5	4	5	5	4
350	2	22	1	2	3000	3	12	1	1								0	1	1	1	0	0	0	0	1	0	1	1	0	1	0	0	0	0	0	1	0	0	5	3	3	4	5	5	5	5	5	5	5
351	2	54	1	2	9000	3	12	1	1								0	0	0	1	0	0	0	1	1	0	1	1	0	1	1	0	0	1	0	1	1	0	5	3	1	5	5	5	5	4	5	5	5
352	1	75	1	2	10000	3	12	1	1								0	0	0	0	0	0	0	0	0	0	0	0	0	0	0	0	0	0	0	0	0	0	5	3	2	5	4	5	5	5	5	5	4
353	2	33	1	3	15000	3	12	1	1								0	0	1	0	0	0	0	0	0	0	1	1	0	0	0	1	0	0	0	1	0	0	5	3	3	5	3	5	5	5	5	5	3
354	1	18	1	2	9000	1	12	1	1								0	1	1	1	0	0	1	0	1	0	1	1	0	1	0	1	0	0	0	1	0	0	5	3	3	5	4	5	5	5	5	5	5
355	1	22	1	2	10000	4	12	1	1								1	0	1	0	1	0	0	0	0	0	0	0	0	0	0	0	0	0	0	0	0	0	4	3	3	3	3	3	3	4	5	5	4
356	1	40	1	2	10000	3	12	1	2	2	1	2	1	1	3	1	0	0	0	0	0	0	0	0	0	1	1	0	0	0	0	0	0	0	0	0	0	0	5	1	1	5	4	5	5	4	5	5	5
357	1	41	1	2	10000	3	12	1	1								0	0	1	1	0	0	0	0	1	0	1	0	0	0	0	0	0	0	0	1	1	0	5	2	1	5	5	5	5	4	5	5	5
358	2	67	1	2	10000	3	12	1	1								1	1	1	1	1	1	1	1	1	1	1	0	1	1	0	1	0	1	1	1	1	0	5	1	1	5	5	5	5	5	5	5	5
359	2	36	1	2	9000	3	12	1	1								0	0	1	1	0	0	0	0	1	0	0	0	0	0	0	0	0	0	0	0	0	0	5	2	3	4	3	5	5	5	4	5	3
360	1	64	1	2	5000	3	12	1	1								1	1	1	1	1	0	0	0	1	0	1	1	0	0	0	1	0	0	1	1	0	0	4	2	1	5	3	5	5	3	4	5	4
[truncated: 9 more columns]
